# Supplementary material for: Comparison of musculoskeletal networks of the primate forelimb
Source: Sci Rep. 2017 Sep 5;7:10520. doi: 10.1038/s41598-017-09566-7 (PMC5585202; doi:10.1038/s41598-017-09566-7)
Supplement: Supplementary file 2 — Dataset 1 [file 41598_2017_9566_MOESM2_ESM.xlsx]

## Sheet: Pan_paniscus
Table 7. Connectivity modules identified for the forelimb of Pan paniscus.
ID	module	p-value	Elements
1	TRUE	0.00015	proximal.phalanx.2, middle.phalanx.2, distal.phalanx.2, middle.phalanx.3, distal.phalanx.3, middle.phalanx.5, distal.phalanx.5, flexor.digitorum.profundus, lumbrical.1, lumbrical.2, lumbrical.4, contrahens.digitorum.5, interosseus.dorsalis.1, interosseus.palmaris.1, extensor.digitorum, extensor.digiti.minimi, extensor.indicis	Long extensors/flexors of digits
2	TRUE	0.00035	occipital, vertebrae, ribs, sternum, clavicle, serratus.anterior, rhomboideus, levator.scapulae, levator.claviculae, subclavius, pectoralis.major, pectoralis.minor, latissimus.dorsi, dorsoepitrochlearis	Axial-Pectoral girdle
3	TRUE	7e-05	scapula, humerus, radius, ulna, infraspinatus, supraspinatus, deltoideus., teres.minor, subscapularis, teres.major, triceps.brachii, brachialis, biceps.brachii, coracobrachialis, pronator.quadratus, flexor.digitorum.superficialis, palmaris.longus, epitrochleoanconeus, pronator.teres, brachioradialis, supinator, extensor.carpi.ulnaris, anconeus	Scapular-arm-forearm-wrist movement
4	TRUE	0.02623	triquetrum, pisiform, hamate, metacarpal.5, proximal.phalanx.5, flexor.carpi.ulnaris, interosseus.palmaris.3, flexor.digiti.minimi.brevis, opponens.digiti.minimi, abductor.digiti.minimi	digit 5 movement
5	TRUE	0.00803	metacarpal.4, proximal.phalanx.4, middle.phalanx.4, distal.phalax.4, lumbrical.3, contrahens.digitorum.4, interosseus.dorsalis.4, interosseus.palmaris.2	digit 4 movement
6	TRUE	0.02298	scaphoid, lunate, trapezoid, capitate, metacarpal.2, metacarpal.3, proximal.phalanx.3, flexor.carpi.radialis, interosseus.dorsalis.2, interosseus.dorsalis.3, extensor.carpi.radialis.longus, extensor.carpi.radialis.brevis	digits 2-3 movement
7	TRUE	0.00122	trapezium, metacarpal.1, proximal.phalanx.1, distal.phalanx.1, adductor.pollicis, flexor.brevis.profundus.2, flexor.pollicis.brevis, opponens.pollicis, abductor.pollicis.brevis, extensor.pollicis.longus, abductor.pollicis.longus	thumb movement

## Sheet: Pan_troglodytes
Table 7. Connectivity modules identified for the forelimb of Pan troglodytes.
ID	module	p-value	Elements
1	TRUE	0.00106	trapezium, metacarpal.1, proximal.phalanx.1, distal.phalanx.1, adductor.pollicis, flexor.brevis.profundus.2, flexor.pollicis.brevis, opponens.pollicis, abductor.pollicis.brevis, extensor.pollicis.longus, abductor.pollicis.longus	thumb movement
2	TRUE	0.16804	occipital, vertebrae, rhomboideus, levator.scapulae, levator.claviculae, latissimus.dorsi, dorsoepitrochlearis	axial-pectoral girdle-A
3	TRUE	0.02433	ribs, sternum, clavicle, serratus.anterior, subclavius, pectoralis.major, pectoralis.minor	axial-pectoral girdle B
4	TRUE	0.31959	triquetrum, pisiform, hamate, metacarpal.5, flexor.carpi.ulnaris, flexor.digiti.minimi.brevis, opponens.digiti.minimi	digit 5 movement -A
5	TRUE	0.04763	humerus, radius, ulna, triceps.brachii, brachialis, pronator.quadratus, flexor.digitorum.profundus, flexor.digitorum.superficialis, palmaris.longus, epitrochleoanconeus, pronator.teres, brachioradialis, supinator, extensor.carpi.ulnaris, anconeus, extensor.digitorum	forearm-wrist-digits movement
6	TRUE	0.3255	scaphoid, lunate, trapezoid, capitate, metacarpal.2, metacarpal.3, flexor.carpi.radialis, extensor.carpi.radialis.longus, extensor.carpi.radialis.brevis	wrist movement
7	TRUE	0.70666	scapula, infraspinatus, supraspinatus, deltoideus., teres.minor, subscapularis, teres.major, biceps.brachii, coracobrachialis	scapular
8	TRUE	0.00118	metacarpal.4, proximal.phalanx.4, middle.phalanx.4, distal.phalax.4, lumbrical.3, contrahens.digitorum.4, flexor.brevis.profundus.7, flexor.brevis.profundus.8, intermetacarpal.4	digit 4 movement
9	TRUE	0.00074	proximal.phalanx.5, middle.phalanx.5, distal.phalanx.5, lumbrical.4, contrahens.digitorum.5, flexor.brevis.profundus.9, abductor.digiti.minimi, extensor.digiti.minimi	digit 5 movement - B
10	TRUE	0.00058	proximal.phalanx.2, middle.phalanx.2, distal.phalanx.2, lumbrical.1, flexor.brevis.profundus.3, flexor.brevis.profundus.4, intermetacarpal.1, extensor.indicis	digit 2 movement
11	TRUE	0.00032	proximal.phalanx.3, middle.phalanx.3, distal.phalanx.3, lumbrical.2, flexor.brevis.profundus.5, flexor.brevis.profundus.6, intermetacarpal.2, intermetacarpal.3	digit 3 movement

## Sheet: Homo
1	TRUE	0.00196	occipital, sternum, ribs, vertebrae, clavicle, subclavius, pectoralis.major, pectoralis.minor, serratus.anterior, rhomboid.minor, rhomboid.major	Axial-Pectoral girdle
2	TRUE	1e-05	middle.phalanx.2, middle.phalanx.3, middle.phalanx.4, middle.phalanx.5, distal.phalanx.2, distal.phalanx.3, distal.phalanx.4, distal.phalanx.5, flexor.digitorum.superficialis, flexor.digitorum.profundus, extensor.digitorum, extensor.digiti.minimi, extensor.indicis, lumbrical.1, lumbrical.2, lumbrical.3, lumbrical.4	Long extensors/flexors of digits
3	TRUE	0	trapezoid, trapezium, scaphoid, capitate, metacarpal.1, metacarpal.2, metacarpal.3, proximal.phalanx.1, proximal.phalanx.2, proximal.phalanx.3, distal.phalanx.1, flexor.carpi.radialis, flexor.pollicis.longus, extensor.carpi.radialis.longus, extensor.carpi.radialis.brevis, extensor.pollicis.longus, adductor.pollicis, adductor.pollicis.accessorius, flexor.brevis.profundus.2, abductor.pollicis.brevi…	Digits 1-3 movement
4	TRUE	5e-05	lunate, triquetrum, pisiform, hamate, metacarpal.4, metacarpal.5, proximal.phalanx.4, proximal.phalanx.5, flexor.carpi.ulnaris, opponens.digiti.minimi, flexor.digiti.minimi.brevis, abductor.digiti.minimi, interosseus.dorsalis.4, interosseus.palmaris.2, interosseus.palmaris.3	Digits 4-5 movement
5	TRUE	1e-05	scapula, humerus, radius, ulna, deltoid, supraspinatus, infraspinatus, teres.minor, teres.major, subscapularis, levator.scapulae, latissimus.dorsi, biceps.brachii, coracobrachialis, brachialis, triceps.brachii, anconeus, pronator.teres, palmaris.longus, pronator.quadratus, brachioradialis, extensor.carpi.ulnaris, supinator, abductor.pollicis.longus, extensor.pollicis.brevis	Scapular-arm-forearm-thumb movement
